# Supplementary material for: High Prevalence and Clinical Associations of Vitamin D Deficiency in Inflammatory Bowel Disease: Evidence from a Tertiary Center Cohort
Source: Nutrients. 2025 Nov 25;17(23):3698. doi: 10.3390/nu17233698 (PMC12694141; doi:10.3390/nu17233698)
Supplement: Supplementary file 1 [file nutrients-17-03698-s001.zip]

Archive with 1 entries (1 files):
- nutrients-3985295-supplementary.pdf
